# Supplementary material for: Investigation of Radiation Effect on Structural and Optical Properties of GaAs under High-Energy Electron Irradiation
Source: Materials (Basel). 2022 Aug 26;15(17):5897. doi: 10.3390/ma15175897 (PMC9457441; doi:10.3390/ma15175897)
Supplement: Supplementary file 1 [file materials-15-05897-s001.zip]

Archive with 1 entries (1 files):
- materials-1872619-supplementary.pdf
